# Supplementary material for: Tunable Enzyme-Assisted Mineralization of Apatitic Calcium Phosphate by Homogeneous Catalysis
Source: Int J Mol Sci. 2022 Dec 20;24(1):43. doi: 10.3390/ijms24010043 (PMC9820226; doi:10.3390/ijms24010043)
Supplement: Supplementary file 1 [file ijms-24-00043-s001.zip]

Archive with 1 entries (1 files):
- ijms-2020218-supplementary.pdf
